# Supplementary material for: Activation of neuronal adenosine A1 receptors causes hypothermia through central and peripheral mechanisms
Source: PLoS One. 2020 Dec 16;15(12):e0243986. doi: 10.1371/journal.pone.0243986 (PMC7743955; doi:10.1371/journal.pone.0243986)
Supplement: S1 Data — (XLSX) [file pone.0243986.s001.xlsx]

## Sheet: Fig1
Fig 1A	del/flox	flox/flox	del/flox+cre		Fig 1B	del/flox	flox/flox	del/flox+cre
brain DNA	61.724	99.731	23.235		brain RNA	28.321	93.971	29.798
	46.293	99.764	28.557			59.706	57.606	33.961
	41.984	99.785	23.11			98.643	111.751	33.509
			32.27					42.503
			25.986					21.134
			32.176					34.435

## Sheet: Fig2
Fig 2B	Control, vehicle	Control, Cl-ENBA	Syn1-cre, vehicle	Syn1-Cre, Cl-ENBA		Fig 2C	Control, vehicle	Control, Cl-ENBA	Syn1-Cre, vehicle	Syn1-Cre, Cl-ENBA		Fig 2E	Control, vehicle	Control, Cl-ENBA	Syn1-Cre, vehicle	Syn1-Cre, Cl-ENBA		Fig 2F	Control, vehicle	Control, Cl-ENBA	Syn1-Cre, vehicle	Syn1-Cre, Cl-ENBA
	37.1215	31.4784	36.991	35.8307			18.2157	0.941176	28.2353	0.06			37.0864	33.168	37.5316	32.12			13.63	0.63	26.57	1.29
	36.3625	32.3043	37.1875	31.0659			11.2549	0.0784314	14.3922	1.33			36.6357	34.0985	37.0311	35.702			13.6275	2.41176	26.5686	0.2
	36.5851	31.7121	37.4275	33.4643			23.9216	1.09804	11.8824	0.06			34.7656	32.7495	36.1872	33.4995			15.8235	4.52941	7.29412	2.47059
	36.0943	31.7923	36.4741	31.2593			6.39216	0	4.29412	1.33333			35.8454	31.3726	36.5843	35.5546			3.70588	0.156863	13.5098	14
	36.1374	31.5954	36.1474	31.762			11.3922	0	17.6667	2.02			36.97	32.0002	36.0787	33.0079			2.92157	0.901961	19.098	10.7059
	36.5513	30.9123	36.3775	32.5128			3.19608	1.23529	10.2157	0.54902			37.1557	33.6641	36.8643	36.7931			17.9216	0.627451	5.88235	1.29412
	37.0287	31.7251	36.4856	31.0507			16.5294	0.470588	7.68627	5.41176			36.9244	32.5723	36.7846	35.65			4.19608	1.33333	14.7647	16.7255
	36.2879	31.3348	36.8197	33.7318			18.8431	0.470588	16.902	9.15686			35.8303	34.971	36.1589	35.03			2.5098	0.54902	16.6667	9.29
	36.602	31.6167	36.9292	35.4775			7.45098	0.627451	20.2157	2.72549					36.657	36.09			4.31373	4.98039	2.21569	2.65
	36.2308	31.1977	36.481	33.8248			19.3922	0.784314	11.8235	7.16											2.88235	3.16
			36.6497	35.4362					14.07	7.45

## Sheet: Fig3
Fig 3B	Control, vehicle	Control, SPA	Adora1-/-, vehicle	Adora1-/-, SPA		Fig 3C	Control, vehicle	Control, SPA	Adora1-/-, vehicle	Adora1-/-, SPA		Fig 3E	Control, vehicle	Control, SPA	Syn1-Cre, vehicle	Syn1-Cre, SPA		Fig 3F	Control, vehicle	Control, SPA	Syn1-Cre, vehicle	Syn1-Cre, SPA
	34.3236	32.9546	35.819	35.3564			5.19608	1.66667	19.0196	7.47059			36.1048	34.2302	36.2666	35.8892			3.58824	4	5.31372	3.58824
	35.3477	34.2584	36.4664	35.0043			7.72549	4.39216	16.8627	10.6667			36.1236	35.6492	36.0459	35.4982			9.54902	6.76471	11.0588	7.43137
	35.6125	34.8367	35.507	36.0846			7.76471	6.33333	6.68627	10.2157			35.2366	34.0962	35.3233	36.2721			1.41176	2.64706	5.70588	12.0784
	35.1485	33.6587	35.3507	35.0648			9.72549	3.58824	1.62745	16.0784			35.2598	34.0407	36.3449	35.552			2.21569	5.62745	2.01961	9.39216
	36.1885	31.7587					5.17647	2.66667					36.3321	35.5644	35.8636	34.4498			16.4902	8.31372	4.45098	5.64706
	35.0946	34.2526					2.31373	4.62745					35.4848	34.8454	36.0367	35.1015			3.05882	3.56863	6.09804	6.37255
													36.6582	34.0631	35.772	35.5413			6	6.03922	6.43137	5.5098
													36.2564	32.4428					12.3922	3.03922
													36.0551	32.2023					13.549	2.31372

## Sheet: Fig4
Fig 4B	Control, vehicle	Control, Cl-ENBA	Syn1-Cre, vehicle	Syn1-Cre, Cl-ENBA		Fig 4C	Control, vehicle	Control, Cl-ENBA	Syn1-Cre, vehicle	Syn1-Cre, Cl-ENBA
	35.8954	33.6674	36.861	36.6528			13.3333	6.80392	18.0392	8.33333
	35.3168	32.2626	36.8175	36.4851			25.5882	2.21569	15.2745	27.1961
	35.1492	32.7508	36.6966	36.0803			20.2745	4.80392	17.1961	13.098
	36.0554	34.5898	35.77	35.4064			23.7059	11.6078	18.2549	20.0588
	35.4516	34.5954	37.3575	36.9			23.4118	16.3333	18.6471	17.7255
	37.9205	34.1018	35.9279	36.5233			6.01961	9.17647	13.2157	14.3333

## Sheet: Fig 6
Fig 6C	vehicle	CNO
	37.05	38.199
	36.2788	36.1841
	36.05	36.093
	37.05	36.889
	37.31	36.8054
	36.5956	36.9292
	35.91	36.151

## Sheet: Fig7
Fig 7C	Vehicle	CNO		Fig 7F	Vehicle	CNO
	35.727	35.607			35.4772	37.1828
	35.379	36.294			35.838	36.7672
	35.582	36.128			35.1403	37.1159
	36.48	37.379			35.1879	37.1416
	35.618	36.3			36.0146	36.1162
	35.312	34.944			35.669	36.4874
	36.219	34.755			35.6636	36.4498
	35.71	34.867			36.6631	36.2456
	36.119	35.584

## Sheet: Table1
Tb (°C, light phase)	Control, Female	Control, Male	Syn1-Cre, Female	Syn1-Cre, Male		Tb (°C, dark phase)	Control, Female	Control, Male	Syn1-Cre, Female	Syn1-Cre, Male		Tb (°C, dark-light)	Control, Female	Control, Male	Syn1-Cre, Female	Syn1-Cre, Male		Tb Span (°C)	Control, Female	Control, Male	Syn1-Cre, Female	Syn1-Cre, Male		Activity (counts, light phase)	Control, F	Control, M	Syn1-Cre, F	Syn1-Cre, M		Activity (counts, dark phase)	Control, F	Control, M	Syn1-Cre, F	Syn1-Cre, M
	36.3054	35.8073	36.5947	36.1988			37.6869	36.9145	37.8384	37.0532			1.3815	1.1072	1.24364	0.854378			2.96	2.2905	2.42	2.18			7.97743	4.76667	8.38368	8.2066			22.8517	12.0786	33.7811	13.3986
	36.0022	35.5032	35.9776	35.5485			36.9711	36.2266	37.4829	36.8517			0.96894	0.723455	1.50533	1.30325			2.41	1.93	3.15	2.58			7.34444	4.6316	8.37396	5.42639			18.6847	14.3619	27.7753	13.6767
	36.1095	36.3661	36.8957	36.0215			37.2343	37.2889	37.0826	36.8525			1.12472	0.922819	0.186906	0.831027			2.2805	2.18	0.46	2.18			5.70417	5.87431	6.56736	7.16111			18.4222	19.2989	15.9875	12.7344
	36.2591	35.4237	36.3144	35.4622			37.6042	36.7855	36.9603	36.7463			1.34507	1.36189	0.645924	1.28416			2.67	2.46	2.0105	2.51			6.20069	6.55417	10.0455	7.22604			18.4614	16.1775	17.4161	18.0947
		35.6555	36.2067	35.8088				36.9293	37.5938	36.8818				1.27383	1.38705	1.07304				2.49	2.4205	2.31				5.02465	6.93438	5.44167				11.6658	30.1861	12.5358
		35.867		35.6006				36.7873		36.8301				0.920252		1.22952				2.14		2.24				6.04965		5.30903				12.7108		18.3394
		35.0537		36.1833				36.4475		37.2066				1.39373		1.02322				2.47		2.5305				5.21458		7.69306				15.0408		20.5083
				35.2616						37.0288						1.76725						3.4						5.06562						14.6578
